# Supplementary material for: Synthesis and Evaluation of Poly(3-hydroxypropyl Ethylene-imine) and Its Blends with Chitosan Forming Novel Elastic Films for Delivery of Haloperidol
Source: Pharmaceutics. 2022 Nov 30;14(12):2671. doi: 10.3390/pharmaceutics14122671 (PMC9785711; doi:10.3390/pharmaceutics14122671)
Supplement: Supplementary file 1 [file pharmaceutics-14-02671-s001.zip]

Archive with 1 entries (1 files):
- pharmaceutics-2061380-supplementary.pdf
